# Supplementary material for: Measuring the Time-Scale-Dependent Information Flow Between Maternal and Fetal Heartbeats During the Third Trimester: Impact of Fetal Sex and Maternal Chronic Stress
Source: Biology (Basel). 2026 May 9;15(10):749. doi: 10.3390/biology15100749 (PMC13203766; doi:10.3390/biology15100749)
Supplement: Supplementary file 1 [file biology-15-00749-s001.zip]

Archive with 1 entries (1 files):
- biology-4161529-supplementary.pdf
